# Supplementary material for: Molecular Basis of Renal Adaptation in a Murine Model of Congenital Obstructive Nephropathy
Source: PLoS One. 2013 Sep 4;8(9):e72762. doi: 10.1371/journal.pone.0072762 (PMC3762787; doi:10.1371/journal.pone.0072762)
Supplement: Table S1 — Genes with ≥2-fold differential expression between all mgb−/− and wildtype kidneys. (XLS) [file pone.0072762.s010.xls]

## Sheet: Table S1
Table S1. Genes with ≥ 2-fold differential expression between all mgb-/- and wildtype kidneys.
Gene Symbol	Gene Name	Primary Association	FC	FDR	AdjP
Slco1a1	solute carrier organic anion transporter family, member 1a1	NM_013797	-31.4	0	0.0022
Sec14l3	SEC14-like 3 (S. cerevisiae)	NM_001029937	-31.085	0.01	0.0032
Acsm3, SAH	acyl-CoA synthetase medium-chain family member 3	NM_212441	-30.278	0.03	0.00493
Inmt	indolethylamine N-methyltransferase	NM_009349	-17.127	0.07	0.01264
0610009K14Rik	RIKEN cDNA 0610009K14 gene	AK002417	-16.414	0.05	0.00711
BC021614	cDNA sequence BC021614	NM_144869	-15.058	0	0.00181
Ces1g	carboxylesterase 1G	NM_021456	-11.579	0	0.00069
Gm4208	predicted gene 4208	BC048538	-10.633	0.03	0.00587
Ces1f, mgc18894	carboxylesterase 1F	NM_144930	-10.224	0.07	0.01227
Ugt2b5	UDP glucuronosyltransferase 2 family, polypeptide B5	NM_009467	-9.762	0.06	0.00954
Cyp4a12b	cytochrome P450, family 4, subfamily a, polypeptide 12B	NM_172306	-9.74	0.12	0.01276
Ugt2b36	UDP glucuronosyltransferase 2 family, polypeptide B36	NM_001029867	-9.453	0.06	0.00883
Cyp4a12a	cytochrome P450, family 4, subfamily a, polypeptide 12a	NM_177406	-9.175	0.1	0.01236
Akr1c14	aldo-keto reductase family 1, member C14	NM_134072	-8.685	0.13	0.01736
Ugt2b37	UDP glucuronosyltransferase 2 family, polypeptide B37	NM_053215	-8.593	0.06	0.01103
Cyp2j13	cytochrome P450, family 2, subfamily j, polypeptide 13	NM_145548	-8.192	0.07	0.01229
Gm853	predicted gene 853	NM_001034872	-7.709	0	0.00172
3110040M04Rik	RIKEN cDNA 3110040M04 gene	XM_003086159	-7.112	0.14	0.02115
Slc22a28	solute carrier family 22, member 28	NM_001013820	-7.015	0.29	0.03885
Ugt2b38	UDP glucuronosyltransferase 2 family, polypeptide B38	NM_133894	-6.814	0.09	0.01533
Cyp7b1	cytochrome P450, family 7, subfamily b, polypeptide 1	NM_007825	-6.651	0.08	0.00693
Chst7	carbohydrate (N-acetylglucosamino) sulfotransferase 7	NM_021715	-6.584	0.03	0.00627
Pzp	pregnancy zone protein	NM_007376	-6.54	0.1	0.01735
Slc7a13, xat2	solute carrier family 7, (cationic amino acid transporter, y+ system) member 13	NM_028746	-6.309	0.18	0.02463
Ugt2b35	UDP glucuronosyltransferase 2 family, polypeptide B35	NM_172881	-6.187	0.02	0.00415
Tmprss9	transmembrane protease, serine 9	NM_001081688	-6.101	0	0.00238
C1qtnf3	C1q and tumor necrosis factor related protein 3	NM_030888	-5.83	0.03	0.00414
4933402C06Rik	RIKEN cDNA 4933402C06 gene	AK016610	-5.445	0.05	0.00507
Ctxn3	cortexin 3	NM_001134697	-5.307	0.07	0.00977
Smcp	sperm mitochondria-associated cysteine-rich protein	NM_008574	-5.297	0.04	0.00615
Mtmr7	myotubularin related protein 7	NM_001040699	-5.153	0	0.00028
Zfp365	zinc finger protein 365	NM_178679	-4.956	0	0.00024
Mas1	MAS1 oncogene	NM_008552	-4.772	0.02	0.00344
Slc22a30	solute carrier family 22, member 30	AK040781	-4.772	0.41	0.01677
Cd36	CD36 antigen	NM_007643	-4.706	0.03	0.00478
Kif20b	kinesin family member 20B	NM_183046	-4.56	0.07	0.00375
Cndp2	CNDP dipeptidase 2 (metallopeptidase M20 family)	NM_023149	-4.558	0.04	0.00548
Slc22a7	solute carrier family 22 (organic anion transporter), member 7	NM_144856	-4.385	0.05	0.00883
Gm4952	predicted gene 4952	NM_001013762	-4.284	0.05	0.00768
Lipo1	lipase, member O1	NM_001013770	-4.06	0	0.00125
Cabp2	calcium binding protein 2	NM_013878	-3.986	0.01	0.00249
Lipo2	lipase, member O2	ENSMUST00000147153	-3.978	0	0.00061
Kcng1	potassium voltage-gated channel, subfamily G, member 1	NM_001081134	-3.894	0	0.0022
Hsd17b11	hydroxysteroid (17-beta) dehydrogenase 11	NM_053262	-3.856	0	0.00239
Itih2	inter-alpha trypsin inhibitor, heavy chain 2	NM_010582	-3.839	0.05	0.00774
LOC100504710	camello-like 3-like	NM_001201389	-3.795	0.04	0.0017
C8a	complement component 8, alpha polypeptide	NM_146148	-3.788	0.08	0.00999
Odc1	ornithine decarboxylase, structural 1	NM_013614	-3.775	0.03	0.00457
Gm15645	predicted gene 15645	NR_033578	-3.682	0.06	0.0055
Sap30	sin3 associated polypeptide	NM_021788	-3.682	0	0.00353
Col6a6	collagen, type VI, alpha 6	NM_001102607	-3.605	0.06	0.00932
Akr1c21	aldo-keto reductase family 1, member C21	NM_029901	-3.561	0.34	0.01741
Tex21	testis expressed gene 21	NM_001159532	-3.538	0	0
Timd2	T-cell immunoglobulin and mucin domain containing 2	NM_001161355	-3.432	0.94	0.0137
Rnf24	ring finger protein 24	NM_178607	-3.409	0.06	0.0081
Erc2	ELKS/RAB6-interacting/CAST family member 2	NM_177814	-3.388	0.18	0.02115
Astn1	astrotactin 1	NM_007495	-3.352	0.01	0.00323
2300002M23Rik	RIKEN cDNA 2300002M23 gene	NM_175148	-3.34	0	0.00082
Prok1	prokineticin 1	BC042707	-3.338	0.18	0.01466
Daf2	decay accelerating factor 2	NM_007827	-3.313	0	0.00114
Ldhd	lactate dehydrogenase D	NM_027570	-3.303	0.06	0.00892
Gm12839	cytochrome P450, family 4, subfamily b, polypeptide 1 pseudogene	NR_033575	-3.283	0.06	0.00432
Hsd3b3	hydroxy-delta-5-steroid dehydrogenase, 3 beta- and steroid delta-isomerase 3	NM_001161742	-3.281	1.12	0.01981
Ttbk1	tau tubulin kinase 1	NM_001162864	-3.266	0.19	0.01212
Myom3	myomesin family, member 3	NM_001085509	-3.248	0.24	0.01466
Akr1c18	aldo-keto reductase family 1, member C18	NM_134066	-3.247	0.3	0.031
Tet1	tet oncogene 1	NM_027384	-3.225	0.08	0.00835
Mpped1	metallophosphoesterase domain containing 1	NM_172610	-3.219	0.02	0.00261
Amacr	alpha-methylacyl-CoA racemase	NM_008537	-3.201	0.05	0.00625
Cryaa	crystallin, alpha A	NM_013501	-3.135	0.03	0.0017
Chrna4	cholinergic receptor, nicotinic, alpha polypeptide 4	NM_015730	-3.1	0.23	0.02912
Anxa13	annexin A13	NM_027211	-3.077	0.55	0.00206
2010003K15Rik	RIKEN cDNA 2010003K15 gene	NM_001195596	-3.06	0.08	0.01536
Bcat1	branched chain aminotransferase 1, cytosolic	NM_007532	-3.015	0	0.00225
Ces2c	carboxylesterase 2C	NM_145603	-2.981	0.13	0.02115
Chst11	carbohydrate sulfotransferase 11	NM_021439	-2.979	0.03	0.00486
Stbd1	starch binding domain 1	NM_175096	-2.975	0.07	0.00837
Ces2b	carboxyesterase 2B	NM_198171	-2.967	0.2	0.02643
Gm2569	predicted gene 2569	XM_001473995	-2.966	0.08	0.01127
Slitrk6	SLIT and NTRK-like family, member 6	NM_175499	-2.924	0.08	0.00213
Ang	angiogenin, ribonuclease, RNase A family, 5	NM_007447	-2.919	0.09	0.00894
Pank1	pantothenate kinase 1	AK019493	-2.856	0.05	0.00473
Ctnna2	catenin (cadherin associated protein), alpha 2	NM_009819	-2.82	0.05	0.00527
Ang4	angiogenin, ribonuclease A family, member 4	NM_177544	-2.813	0.15	0.0109
4921515J06Rik	RIKEN cDNA 4921515J06 gene	NM_025723	-2.812	0	0.00017
Cml5	camello-like 5	NM_023493	-2.753	1.89	0.04612
Crot	carnitine O-octanoyltransferase	NM_023733	-2.742	0.06	0.00506
Vps8	vacuolar protein sorting 8 homolog (S. cerevisiae)	NM_001081366	-2.741	0.08	0.01159
Ccl28	chemokine (C-C motif) ligand 28	NM_020279	-2.737	0.54	0.01829
Rtp3	receptor transporter protein 3	NM_153100	-2.727	0	5e-05
Tbx10	T-box 10	NM_011533	-2.712	0.19	0.022
Rnase4	ribonuclease, RNase A family 4	NM_021472	-2.702	0.43	0.02574
Pla2g2c	phospholipase A2, group IIC	NM_008868	-2.69	0.18	0.02115
Slc46a3	solute carrier family 46, member 3	NM_027872	-2.675	0.06	0.00339
Trim63	tripartite motif-containing 63	NM_001039048	-2.651	0.38	0.04167
Apol10b	apolipoprotein L 10b	NM_177820	-2.647	0.81	0.02764
4930579F01Rik	RIKEN cDNA 4930579F01 gene	NM_001163385	-2.645	0.03	0.00179
Ang3	angiogenin, ribonuclease A family, member 3	NM_001123394	-2.644	0.3	0.01762
Apoa4	apolipoprotein A-IV	NM_007468	-2.639	0.01	0.00319
Acy3	aspartoacylase (aminoacylase) 3	NM_027857	-2.635	0.06	0.01118
Tlcd2	TLC domain containing 2	AK008522	-2.605	0	0.0018
Degs2	degenerative spermatocyte homolog 2 (Drosophila), lipid desaturase	NM_027299	-2.586	0.06	0.00555
Ugt3a1	UDP glycosyltransferases 3 family, polypeptide A1	NM_207216	-2.584	0.57	0.04742
Cml2	camello-like 2	NM_053096	-2.568	0.24	0.01477
Tmco3	transmembrane and coiled-coil domains 3	NM_172282	-2.56	0.05	0.00473
Gzma	granzyme A	NM_010370	-2.556	0	0.0001
Angptl7	angiopoietin-like 7	NM_001039554	-2.554	0.1	0.0021
Tyw3	tRNA-yW synthesizing protein 3 homolog (S. cerevisiae)	NM_172474	-2.55	0.06	0.00823
Ftcd	formiminotransferase cyclodeaminase	NM_080845	-2.549	0.29	0.03338
Nudt19	nudix (nucleoside diphosphate linked moiety X)-type motif 19	NM_033080	-2.505	0.19	0.01533
Adh1	alcohol dehydrogenase 1 (class I)	NM_007409	-2.464	0.18	0.01712
Hist2h3c2-ps	histone cluster 2, H3c2, pseudogene	NM_054045	-2.458	0	0.00169
Ces2e	carboxylesterase 2E	NM_172759	-2.448	0.02	0.00435
Dnajc22	DnaJ (Hsp40) homolog, subfamily C, member 22	NM_176835	-2.429	0.06	0.00998
Cckar	cholecystokinin A receptor	NM_009827	-2.427	0.16	0.0194
Rhox6	reproductive homeobox 6	NM_008955	-2.418	0.23	0.0018
Etv1	ets variant gene 1	NM_007960	-2.411	0.12	0.00958
Eddm3b	epididymal protein 3B	NM_203508	-2.386	0.25	0.03087
Pecr	peroxisomal trans-2-enoyl-CoA reductase	NM_023523	-2.382	0.1	0.01608
Fam64a	family with sequence similarity 64, member A	NM_144526	-2.379	0.88	0.04255
Osbp2	oxysterol binding protein 2	NM_152818	-2.376	0.25	0.01956
Acot12	acyl-CoA thioesterase 12	NM_028790	-2.375	0.28	0.02799
Gm5820	predicted gene 5820	NM_001033789	-2.367	0.07	0.00947
Proz	protein Z, vitamin K-dependent plasma glycoprotein	NM_025834	-2.365	0.03	0.0048
Als2cr4	amyotrophic lateral sclerosis 2 (juvenile) chromosome region, candidate 4	NM_001037812	-2.36	0	0.0003
Slc13a4	solute carrier family 13 (sodium/sulfate symporters), member 4	NM_172892	-2.356	0.18	0.02284
Ptchd1	patched domain containing 1	NM_001093750	-2.348	0.08	0.0109
Ephx2	epoxide hydrolase 2, cytoplasmic	NM_007940	-2.328	0.05	0.0077
Tchhl1	trichohyalin-like 1	NM_027762	-2.318	0.67	0.04473
1300002K09Rik	RIKEN cDNA 1300002K09 gene	NM_028788	-2.307	0.86	0.02894
Aspdh	aspartate dehydrogenase domain containing	NM_026690	-2.302	0.17	0.02392
Chrdl1	chordin-like 1	NM_001114385	-2.3	0.32	0.01374
Cbs	cystathionine beta-synthase	NM_144855	-2.296	0.18	0.02185
Ugt8a, Ugt8	UDP galactosyltransferase 8A	NM_011674	-2.293	0.39	0.02473
Dleu7	deleted in lymphocytic leukemia, 7	NM_173419	-2.287	0.25	0.02852
Fuca2	fucosidase, alpha-L- 2, plasma	ENSMUST00000060212	-2.282	0.81	0.00829
Fcamr	Fc receptor, IgA, IgM, high affinity	NM_001170632	-2.279	0.08	0.01016
Sypl2	synaptophysin-like 2	NM_008596	-2.269	0.11	0.01235
Ccdc158	coiled-coil domain containing 158	ENSMUST00000060930	-2.264	0	0.00086
Slc13a5	solute carrier family 13 (sodium-dependent citrate transporter), member 5	NM_001004148	-2.242	0.06	0.0068
Syn3	synapsin III	NM_013722	-2.239	0.08	0.00668
Pion	pigeon homolog (Drosophila)	NM_175437	-2.235	0.08	0.00626
Ido2	indoleamine 2,3-dioxygenase 2	NM_145949	-2.233	0.25	0.0226
Rpp40	ribonuclease P 40 subunit (human)	NM_145938	-2.232	0.08	0.0058
Mdk	midkine	NM_010784	-2.224	0.07	0.00894
Pde6a	phosphodiesterase 6A, cGMP-specific, rod, alpha	NM_146086	-2.222	0.44	0.02192
Apob	apolipoprotein B	NM_009693	-2.22	0.51	0.03571
4930545H06Rik	RIKEN cDNA 4930545H06 gene	AK016046	-2.219	0	0.00216
Grin3b	glutamate receptor, ionotropic, NMDA3B	NM_130455	-2.203	0	0.00101
Sp5	trans-acting transcription factor 5	NM_022435	-2.202	0.05	0.00797
Atp1a4	ATPase, Na+/K+ transporting, alpha 4 polypeptide	NM_013734	-2.193	0.44	0.01848
Ccdc150	coiled-coil domain containing 150	NM_030025	-2.187	0.05	6e-05
Apaf1	apoptotic peptidase activating factor 1	NM_001042558	-2.177	0.18	0.01539
Oas1a	2'-5' oligoadenylate synthetase 1A	NM_145211	-2.176	0.08	0.00592
Acad9	acyl-Coenzyme A dehydrogenase family, member 9	NM_172678	-2.173	4.6	0.00537
Cym	chymosin	NM_001111143	-2.173	0.33	0.03441
4122401K19Rik	RIKEN cDNA 4122401K19 gene	AK014465	-2.167	0.03	0.00122
Gbp8	guanylate-binding protein 8	NM_029509	-2.157	0.69	0.03926
Hsd17b13	hydroxysteroid (17-beta) dehydrogenase 13	NM_198030	-2.152	0.03	0.00457
Rhov	ras homolog gene family, member V	NM_145530	-2.149	0.43	0.02249
Slc17a3	solute carrier family 17 (sodium phosphate), member 3	NM_134069	-2.144	0.26	0.0294
2310081J21Rik	RIKEN cDNA 2310081J21 gene	AK036683	-2.139	0.23	0.02959
Cenpj	centromere protein J	NM_001014996	-2.134	0	0.00014
Mogat1	monoacylglycerol O-acyltransferase 1	NM_026713	-2.127	0.06	0.0096
Hist1h4i	histone cluster 1, H4i	BC019757	-2.123	0.08	0.01265
Afp	alpha fetoprotein	NM_007423	-2.116	0	0
Aifm3	apoptosis-inducing factor, mitochondrion-associated 3	NM_175178	-2.105	0.06	0.009
Tsga10	testis specific 10	NM_207228	-2.105	0.08	0.00207
Atp11a	ATPase, class VI, type 11A	NM_015804	-2.099	0.07	0.01163
Macrod2	MACRO domain containing 2	NM_001013802	-2.098	0.33	0.03144
Cacna2d2	calcium channel, voltage-dependent, alpha 2/delta subunit 2	NM_001174047	-2.085	0.26	0.0231
Sucnr1	succinate receptor 1	NM_032400	-2.085	0.63	0.04225
4930502E18Rik	RIKEN cDNA 4930502E18 gene	NM_029142	-2.082	0.23	0.03142
Scgb1c1	secretoglobin, family 1C, member 1	NM_001099742	-2.08	0.02	0.00457
Ankle1	ankyrin repeat and LEM domain containing 1	NM_172756	-2.076	0.46	0.02054
Defb29	defensin beta 29	NM_001001444	-2.076	0.06	0.00871
BC040756	cDNA sequence BC040756	BC040756	-2.067	0.3	0.0181
Rdh5	retinol dehydrogenase 5	NM_134006	-2.067	0.07	0.01069
Gabrb3	gamma-aminobutyric acid (GABA) A receptor, subunit beta 3	NM_008071	-2.065	0.44	0.03945
Mcm10	minichromosome maintenance deficient 10 (S. cerevisiae)	NM_027290	-2.061	0.02	0.0037
0610012H03Rik	RIKEN cDNA 0610012H03 gene	NM_028747	-2.06	0.19	0.02358
Irf5	interferon regulatory factor 5	NM_012057	-2.06	0.23	0.01376
Nt5dc2	5'-nucleotidase domain containing 2	NM_027289	-2.06	0.13	0.01506
Hsd11b1	hydroxysteroid 11-beta dehydrogenase 1	NM_008288	-2.055	0.32	0.0126
Ifrd2	interferon-related developmental regulator 2	NM_025903	-2.054	0.09	0.00473
Cdkn3	cyclin-dependent kinase inhibitor 3	NM_028222	-2.048	0.75	0.04279
Ttc39c	tetratricopeptide repeat domain 39C	NM_028341	-2.048	0.09	0.01449
Treh	trehalase (brush-border membrane glycoprotein)	NM_021481	-2.044	0.13	0.01963
B4galt5	UDP-Gal:betaGlcNAc beta 1,4-galactosyltransferase, polypeptide 5	NM_019835	-2.038	0.03	0.00486
Fbxw15	F-box and WD-40 domain protein 15	NM_199036	-2.038	0.2	0.01264
Hist1h2ba	histone cluster 1, H2ba	NM_175663	-2.032	0.23	0.00123
Snx6	sorting nexin 6	NM_026998	-2.03	0	0.00067
Fam132a	family with sequence similarity 132, member A	NM_026125	-2.029	0.05	0.00762
Clip4	CAP-GLY domain containing linker protein family, member 4	NM_030179	-2.024	0.17	0.00269
D9Ertd402e	DNA segment, Chr 9, ERATO Doi 402, expressed	NM_001013405	-2.024	0.11	0.01505
Derl3	Der1-like domain family, member 3	NM_024440	-2.024	2.87	0.00336
Nlrc4	NLR family, CARD domain containing 4	NM_001033367	-2.018	0.04	0.00457
2900011O08Rik	RIKEN cDNA 2900011O08 gene	NM_144518	-2.017	0.61	0.01118
Nhp2	NHP2 ribonucleoprotein homolog (yeast)	NM_026631	-2.016	0.05	0.00555
Cdk1	cyclin-dependent kinase 1	NM_007659	-2.012	1.47	0.04298
Serpinf2	serine (or cysteine) peptidase inhibitor, clade F, member 2	NM_008878	-2.01	0.37	0.04325
Tmem169	transmembrane protein 169	NM_175564	-2.01	0.05	0.00601
Rgl1	ral guanine nucleotide dissociation stimulator,-like 1	NM_016846	-2.008	0.05	0.00428
Tnnc1	troponin C, cardiac/slow skeletal	NM_009393	-2.008	0.86	0.00332
Krt10	keratin 10	NM_010660	-2.007	0.05	0.00721
Bco2	beta-carotene oxygenase 2	NM_133217	-2	0.05	0.00709
Pbk	PDZ binding kinase	NM_023209	-2	0.94	0.04887
Ppp1r15a	protein phosphatase 1, regulatory (inhibitor) subunit 15A	NM_008654	2	0.04	0.00291
Ctgf	connective tissue growth factor	NM_010217	2.001	0.33	0.01225
Arid5a	AT rich interactive domain 5A (MRF1-like)	NM_001172205	2.002	0.33	0.01898
Ecm1	extracellular matrix protein 1	NM_007899	2.003	0.05	0.00216
Slc20a1	solute carrier family 20, member 1	NM_015747	2.007	0	0.00122
Gm606	predicted gene 606	NM_001013761	2.014	0.02	0.00229
Tlr2	toll-like receptor 2	NM_011905	2.031	0.34	0.02272
Lamc2	laminin, gamma 2	NM_008485	2.041	0.21	0.02187
Krt7	keratin 7	NM_033073	2.043	0.09	0.01102
Acacb	acetyl-Coenzyme A carboxylase beta	NM_133904	2.046	0.47	0.03646
Nccrp1	non-specific cytotoxic cell receptor protein 1 homolog (zebrafish)	NM_001081115	2.052	0.64	0.0283
Slc5a3	solute carrier family 5 (inositol transporters), member 3	NM_017391	2.052	0.65	0.04769
Adamts2	a disintegrin-like and metallopeptidase (reprolysin type) with thrombospondin type 1 motif, 2	NM_175643	2.055	0.38	0.03937
Fstl3	follistatin-like 3	NM_031380	2.056	0.07	0.00131
1010001N08Rik	RIKEN cDNA 1010001N08 gene	XR_105930	2.068	1.04	0.01568
Gadd45b	growth arrest and DNA-damage-inducible 45 beta	NM_008655	2.072	0.31	0.0081
Scg5	secretogranin V	NM_009162	2.072	0	0.00101
Trpv6	transient receptor potential cation channel, subfamily V, member 6	NM_022413	2.074	0.24	0.02528
Cirbp	cold inducible RNA binding protein	NM_007705	2.08	0.05	5e-05
Defb42	defensin beta 42	NM_001034910	2.081	0.05	0.0052
Aldh1a7	aldehyde dehydrogenase family 1, subfamily A7	NM_011921	2.085	0.21	0.02801
Cdh6	cadherin 6	NM_007666	2.086	0.05	0.00762
Dusp8	dual specificity phosphatase 8	NM_008748	2.088	0.11	0.00866
Smoc2	SPARC related modular calcium binding 2	NM_022315	2.088	0.47	0.02963
Tgfb3	transforming growth factor, beta 3	NM_009368	2.088	0.12	0.00929
Gm2115	predicted gene 2115	XR_105131	2.091	0.38	0.00709
Wfdc2	WAP four-disulfide core domain 2	NM_026323	2.092	0.06	0.00929
Osmr	oncostatin M receptor	NM_011019	2.099	0.36	0.0373
Kcnc2	potassium voltage gated channel, Shaw-related subfamily, member 2	NM_001025581	2.105	0.06	0.00382
Bmp3	bone morphogenetic protein 3	NM_173404	2.109	0.56	0.04008
Tacstd2	tumor-associated calcium signal transducer 2	NM_020047	2.109	0.63	0.03681
Aqp2	aquaporin 2	NM_009699	2.111	0.92	0.01155
Hacl1	2-hydroxyacyl-CoA lyase 1	NM_019975	2.12	0.25	0.01736
Prap1	proline-rich acidic protein 1	NM_009475	2.128	0.04	0.00627
Polr3e	polymerase (RNA) III (DNA directed) polypeptide E	NM_025298	2.135	0.68	0.00093
Mfsd7b	major facilitator superfamily domain containing 7B	NM_001081259	2.141	0.05	0.00067
Zfp36	zinc finger protein 36	NM_011756	2.143	3.86	0.00934
Fxyd6	FXYD domain-containing ion transport regulator 6	NM_022004	2.145	0.54	0.03576
Rhou	ras homolog gene family, member U	NM_133955	2.15	0.39	0.0233
A630081J09Rik	RIKEN cDNA A630081J09 gene	XM_003086474	2.157	0.21	0.01613
Kcnk1	potassium channel, subfamily K, member 1	NM_008430	2.157	0.2	0.0074
Stat3	signal transducer and activator of transcription 3	NM_213659	2.158	0.06	0.00359
Tubb2b	tubulin, beta 2B	NM_023716	2.165	0.77	0.04405
Cpn1	carboxypeptidase N, polypeptide 1	NM_030703	2.167	0.63	0.03254
5730416F02Rik	capping protein (actin filament), gelsolin-like pseudogene	NR_033596	2.171	0.09	0.00895
Mcoln2	mucolipin 2	NM_026656	2.175	0.18	0.0115
Itga11	integrin alpha 11	NM_176922	2.182	0.32	0.02738
Sdc1	syndecan 1	NM_011519	2.19	0.23	0.0226
Parm1	prostate androgen-regulated mucin-like protein 1	NM_145562	2.193	0.15	0.0074
Id1	inhibitor of DNA binding 1	NM_010495	2.218	0.04	0.00086
Alas2	aminolevulinic acid synthase 2, erythroid	NM_009653	2.225	4.22	0.01372
Fst	follistatin	NM_008046	2.226	0.89	0.03919
Bcl2l14	BCL2-like 14 (apoptosis facilitator)	NM_025778	2.242	0.56	0.02149
Fetub	fetuin beta	NM_021564	2.242	0.04	0.0009
Thbs1	thrombospondin 1	NM_011580	2.25	0.21	0.0264
Akap12	A kinase (PRKA) anchor protein (gravin) 12	NM_031185	2.253	0.25	0.02514
Serpina3m	serine (or cysteine) peptidase inhibitor, clade A, member 3M	NM_009253	2.253	2.64	0.02894
Spp1	secreted phosphoprotein 1	NM_001204233	2.269	0.41	0.0488
Terc	telomerase RNA component	NR_001579	2.283	3.32	0.04773
Epha2	Eph receptor A2	NM_010139	2.284	0.05	0.00173
Capg	capping protein (actin filament), gelsolin-like	NM_007599	2.292	0.17	0.00936
Slc10a6	solute carrier family 10 (sodium/bile acid cotransporter family), member 6	NM_029415	2.297	1.34	0.01398
Eif2s1	eukaryotic translation initiation factor 2, subunit 1 alpha	NM_026114	2.301	0.27	0.02845
Ehf	ets homologous factor	NM_007914	2.32	0.49	0.01533
Slc17a2	solute carrier family 17 (sodium phosphate), member 2	NM_144836	2.322	0.15	0.0074
Slc6a12	solute carrier family 6 (neurotransmitter transporter, betaine/GABA), member 12	NM_133661	2.328	1.52	0.02353
Lhx9	LIM homeobox protein 9	NM_001025565	2.338	0	0.00083
Slit3	slit homolog 3 (Drosophila)	NM_011412	2.343	0.09	0.01155
Tcf23	transcription factor 23	NM_053085	2.353	0.47	0.03227
Per1	period homolog 1 (Drosophila)	NM_011065	2.36	4.7	0.04394
Hmgcs2	3-hydroxy-3-methylglutaryl-Coenzyme A synthase 2	NM_008256	2.371	0.34	0.03705
Sgk1	serum/glucocorticoid regulated kinase 1	NM_001161845	2.385	3.25	0.02416
Acot3	acyl-CoA thioesterase 3	NM_134246	2.395	0.61	0.00459
Gata6	GATA binding protein 6	NM_010258	2.395	0	0.0009
Foxq1	forkhead box Q1	NM_008239	2.401	0.11	0.01227
Amica1	adhesion molecule, interacts with CXADR antigen 1	NM_001005421	2.434	0.21	0.01829
Kif1a	kinesin family member 1A	NM_008440	2.436	0.24	0.03203
Mmd	monocyte to macrophage differentiation-associated	ENSMUST00000134929	2.444	0	0.00194
Trf	transferrin	NM_133977	2.458	0.05	0.00292
Gsta4	glutathione S-transferase, alpha 4	NM_010357	2.47	0.01	0.00181
Fosl2	fos-like antigen 2	NM_008037	2.479	0.05	0.00261
Malat1	metastasis associated lung adenocarcinoma transcript 1 (non-coding RNA)	NR_002847	2.488	0.69	0.00751
Klf6	Kruppel-like factor 6	NM_011803	2.503	0.03	0.00539
Col12a1	collagen, type XII, alpha 1	NM_007730	2.517	0.38	0.04039
Ier3	immediate early response 3	NM_133662	2.524	0.03	0.00207
Gpr87	G protein-coupled receptor 87	NM_032399	2.532	0.41	0.03022
Fam55c	family with sequence similarity 55, member C	NM_001134494	2.536	0.02	0.00339
Hif3a	hypoxia inducible factor 3, alpha subunit	NM_016868	2.542	1.15	0.03855
LOC386400	carbonyl reductase [NADPH] 1-like	XM_359206	2.543	0.06	0.00625
BC089597	cDNA sequence BC089597	NM_145424	2.575	0.05	0.0021
Lox	lysyl oxidase	NM_010728	2.58	0.26	0.03369
Acta2	actin, alpha 2, smooth muscle, aorta	NM_007392	2.602	0.55	0.02174
Eppk1	epiplakin 1	NM_144848	2.605	0.07	0.00219
Gsta1	glutathione S-transferase, alpha 1 (Ya)	NM_008181	2.615	0.5	0.01158
Sphk1	sphingosine kinase 1	NM_025367	2.623	0.08	0.00938
Arc	activity regulated cytoskeletal-associated protein	NM_018790	2.626	0.27	0.00807
Cyp2d37-ps	cytochrome P450, family 2, subfamily d, polypeptide 37, pseudogene	NR_033515	2.634	0.07	0.00801
Nr4a2	nuclear receptor subfamily 4, group A, member 2	NM_013613	2.634	0.08	0.0102
Apold1	apolipoprotein L domain containing 1	NM_001109914	2.657	0.05	0.00352
Cldn4	claudin 4	NM_009903	2.662	0.64	0.03365
Apoe	apolipoprotein E	NM_009696	2.664	0.02	0.00528
Gsta2	glutathione S-transferase, alpha 2 (Yc2)	NM_008182	2.67	0.44	0.01297
Gadd45g	growth arrest and DNA-damage-inducible 45 gamma	NM_011817	2.672	0.04	1e-05
Tuba8	tubulin, alpha 8	NM_017379	2.682	0.08	0.00774
Slc46a2	solute carrier family 46, member 2	NM_021053	2.687	0.37	0.02324
Ms4a4a	membrane-spanning 4-domains, subfamily A, member 4A	XM_003086124	2.689	0.46	0.04251
Tagln	transgelin	NM_011526	2.691	0.08	0.00825
Duoxa1	dual oxidase maturation factor 1	NM_145395	2.698	0.7	0.02814
Arg2	arginase type II	NM_009705	2.7	0	0.00179
Elovl6	ELOVL family member 6, elongation of long chain fatty acids (yeast)	NM_130450	2.714	0	0.0013
Grem2	gremlin 2 homolog, cysteine knot superfamily (Xenopus laevis)	NM_011825	2.721	0.7	0.02575
Setd4	SET domain containing 4	NM_145482	2.721	0.07	0.01082
Tob2	transducer of ERBB2, 2	NM_020507	2.741	0.08	0.00717
Kynu	kynureninase (L-kynurenine hydrolase)	NM_027552	2.775	0.08	0.00577
Ptpn5	protein tyrosine phosphatase, non-receptor type 5	NM_013643	2.794	0.19	0.01938
Ccrn4l	CCR4 carbon catabolite repression 4-like (S. cerevisiae)	NM_009834	2.801	3.02	0.04956
Ldlr	low density lipoprotein receptor	NM_010700	2.804	0	0
Agxt2l1	alanine-glyoxylate aminotransferase 2-like 1	NM_027907	2.806	0.06	0.0058
LOC100503637	envelope glycoprotein-like	XM_003085330	2.807	0.01	0.00291
Cyp27b1	cytochrome P450, family 27, subfamily b, polypeptide 1	NM_010009	2.815	0.44	0.02495
Psapl1	prosaposin-like 1	NM_175249	2.826	0.14	0.01371
Nfkbia	nuclear factor of kappa light polypeptide gene enhancer in B-cells inhibitor, alpha	NM_010907	2.836	0.02	0.00131
6030408B16Rik	RIKEN cDNA 6030408B16 gene	NR_033803	2.84	0.01	0.00279
Dusp1	dual specificity phosphatase 1	NM_013642	2.856	0.1	2e-05
Ddit4	DNA-damage-inducible transcript 4	NM_029083	2.871	0.09	3e-05
Gm10639	predicted gene 10639	NM_001122660	2.872	0.08	0.00626
Wdr92	WD repeat domain 92	NM_178909	2.906	0.05	0.00938
Rbp4	retinol binding protein 4, plasma	NM_001159487	2.931	0.34	0.00766
Rdh19	retinol dehydrogenase 19	NM_147222	2.948	0.18	0.02577
Krt18	keratin 18	NM_010664	2.968	0.68	0.03868
Atp13a4	ATPase type 13A4	NM_001164612	2.974	0.18	0.00843
Csrnp1	cysteine-serine-rich nuclear protein 1	NM_153287	2.975	0	0.00181
Junb	Jun-B oncogene	NM_008416	2.975	0.02	0.00249
Ctse	cathepsin E	NM_007799	2.978	0.63	0.04424
Ccl9	chemokine (C-C motif) ligand 9	NM_011338	2.997	0.32	0.03655
Adh7	alcohol dehydrogenase 7 (class IV), mu or sigma polypeptide	NM_009626	3.003	0.41	0.03919
Bhmt	betaine-homocysteine methyltransferase	NM_016668	3.005	0.36	0.01189
Hsd17b14	hydroxysteroid (17-beta) dehydrogenase 14	NM_025330	3.032	0.03	0.00302
Uchl1	ubiquitin carboxy-terminal hydrolase L1	NM_011670	3.033	0.54	0.04808
Abcb4	ATP-binding cassette, sub-family B (MDR/TAP), member 4	NM_008830	3.057	0.1	0.01262
Cyr61	cysteine rich protein 61	NM_010516	3.06	0.66	0.01718
Fosb	FBJ osteosarcoma oncogene B	NM_008036	3.097	0.04	0.00555
Map3k6	mitogen-activated protein kinase kinase kinase 6	AB021861	3.101	1.08	0.01968
Gem	GTP binding protein (gene overexpressed in skeletal muscle)	NM_010276	3.132	0.05	0.00371
Jun	Jun oncogene	NM_010591	3.137	0	0.00012
Foxo3	forkhead box O3	AK143198	3.159	0.11	0.00936
Cebpb	CCAAT/enhancer binding protein (C/EBP), beta	NM_009883	3.199	0	5e-05
S100a6	S100 calcium binding protein A6 (calcyclin)	NM_011313	3.23	0.72	0.04326
Meg3	maternally expressed 3	NR_027652	3.234	0.51	0.02812
Rasd1	RAS, dexamethasone-induced 1	NM_009026	3.256	0	0
Mt1	metallothionein 1	ENSMUST00000062980	3.267	0.07	0.00184
Cp	ceruloplasmin	NM_007752	3.279	0.28	0.02574
Rad51ap2	RAD51 associated protein 2	NM_001111118	3.285	0.05	0.00541
Cldn16	claudin 16	NM_053241	3.355	0	0
C130093G08Rik	RIKEN cDNA C130093G08 gene	AI851140	3.359	0.05	0.00069
Grem1	gremlin 1	NM_011824	3.368	1.16	0.00139
Slc7a12	solute carrier family 7 (cationic amino acid transporter, y+ system), member 12	NM_080852	3.434	0.08	0.00555
4931408A02Rik	RIKEN cDNA 4931408A02 gene	NM_001199210	3.441	0	0.0009
Grhl3	grainyhead-like 3 (Drosophila)	NM_001013756	3.559	0.47	0.0412
Abcb1b	ATP-binding cassette, sub-family B (MDR/TAP), member 1B	NM_011075	3.598	0.14	0.01815
Serpinb5	serine (or cysteine) peptidase inhibitor, clade B, member 5	NM_009257	3.639	0.56	0.04166
Msln	mesothelin	NM_018857	3.687	0.52	0.03187
Ccdc50	coiled-coil domain containing 50	ENSMUST00000039443	3.704	0.02	0.0001
Krt42	keratin 42	NM_212483	3.713	0.74	0.04483
Ptgs2	prostaglandin-endoperoxide synthase 2	NM_011198	3.724	0.02	0.00272
Gjb6	gap junction protein, beta 6	NM_001010937	3.769	0.5	0.04877
Maff	v-maf musculoaponeurotic fibrosarcoma oncogene family, protein F (avian)	NM_010755	3.983	0.05	0.00309
Cbr1	carbonyl reductase 1	NM_007620	4.056	0.04	0.00657
Tmem207	transmembrane protein 207	NM_001101640	4.098	0	7e-05
Cited1	Cbp/p300-interacting transactivator with Glu/Asp-rich carboxy-terminal domain 1	NM_007709	4.172	0.02	0.00473
Lass3	LAG1 homolog, ceramide synthase 3	NM_001164201	4.182	0.52	0.0392
Serpine1	serine (or cysteine) peptidase inhibitor, clade E, member 1	NM_008871	4.214	0.27	0.01436
Cyp26b1	cytochrome P450, family 26, subfamily b, polypeptide 1	NM_175475	4.265	4.27	0.00925
Btg2	B-cell translocation gene 2, anti-proliferative	NM_007570	4.284	0	6e-05
Cdkn1a	cyclin-dependent kinase inhibitor 1A (P21)	NM_007669	4.355	0	0.00119
Cebpd	CCAAT/enhancer binding protein (C/EBP), delta	NM_007679	4.359	0	1e-05
Hdc	histidine decarboxylase	NM_008230	4.386	0	0.00232
Gm8884	predicted gene 8884	NR_026561	4.431	0	0.00037
C3	complement component 3	NM_009778	4.443	0.18	0.01829
Plk3	polo-like kinase 3 (Drosophila)	NM_013807	4.715	0.37	0.0034
Ly6d	lymphocyte antigen 6 complex, locus D	NM_010742	4.732	1.03	0.04935
Sprr1a	small proline-rich protein 1A	NM_009264	4.95	0.49	0.03341
Krt19	keratin 19	NM_008471	5.111	0.55	0.02586
3930401B19Rik	RIKEN cDNA 3930401B19 gene	AK019465	5.124	0.1	0.00851
Mro	maestro	NM_027741	5.204	0.07	0.01218
Slpi	secretory leukocyte peptidase inhibitor	NM_011414	5.304	0.57	0.03489
Krt20	keratin 20	NM_023256	5.398	0.43	0.03185
Ivl	involucrin	NM_008412	5.675	0.09	0.01259
A130040M12Rik	RIKEN cDNA A130040M12 gene	NR_002860	5.797	0	0.00068
Zbtb16	zinc finger and BTB domain containing 16	NM_001033324	5.811	1.37	0.00916
Atf3	activating transcription factor 3	NM_007498	6.342	0	0.00101
Cxcl1	chemokine (C-X-C motif) ligand 1	NM_008176	6.354	0.06	0.00614
Prlr	prolactin receptor	NM_011169	6.521	0.04	0.00644
Serpina10	serine (or cysteine) peptidase inhibitor, clade A (alpha-1 antiproteinase, antitrypsin), member 10	NM_144834	6.94	0.05	0.00929
Egr2	early growth response 2	NM_010118	6.951	0	7e-05
Abcc3	ATP-binding cassette, sub-family C (CFTR/MRP), member 3	NM_029600	7.374	0.01	0.00172
Cyp4a14	cytochrome P450, family 4, subfamily a, polypeptide 14	NM_007822	7.677	0	0.00049
Fos	FBJ osteosarcoma oncogene	NM_010234	9.06	0	0.00067
Nr4a1	nuclear receptor subfamily 4, group A, member 1	NM_010444	9.686	0	4e-05
Hpd	4-hydroxyphenylpyruvic acid dioxygenase	NM_008277	10.433	0.02	0.00477
Egr1	early growth response 1	NM_007913	11.766	0	6e-05
Serpina6	serine (or cysteine) peptidase inhibitor, clade A, member 6	NM_007618	25.55	0	0.00094
