# Supplementary material for: Molecular Basis of Renal Adaptation in a Murine Model of Congenital Obstructive Nephropathy
Source: PLoS One. 2013 Sep 4;8(9):e72762. doi: 10.1371/journal.pone.0072762 (PMC3762787; doi:10.1371/journal.pone.0072762)
Supplement: Table S3 — Differentially Expressed TGF-β/Smad Target Genes Comparing All Mutant and Control Kidneys. (XLS) [file pone.0072762.s012.xls]

## Sheet: Table S3
Table S3. Differentially Expressed TGF-β/Smad Target Genes Comparing All Mutant and Control Kidneys
Upstream Regulator	Predicted State	z-Score	p-Value	Target Molecules in Dataset
TGFB1	Activated	5.295	8.84E-16	ACSM3,ACTA2,ADAMTS2,AFP,AKR1C1/AKR1C2,APOB,APOE,CD36,CDK1,CDKN1A,CDKN3,CEBPB (includes EG:1051),
				Ces2b/Ces2c,Ces2e,CLDN4,CTGF,CYP27B1,CYR61,DDIT4,DUSP1,ECM1 (includes EG:100332249),EGR1,EGR2,EPHA2,
				FETUB,FOS,FOSB,FOSL2,FOXO3,FSTL3,FXYD6,GADD45B,GEM,GREM1,Gsta4,GSTA5,GZMA,ID1,IER3,IVL,JUN,JUNB,
				KCNG1 (includes EG:241794),KRT10,KRT18,KRT19 (includes EG:16669),KRT7,LAMC2,LDLR,LOX,NFKBIA,NR4A1,
				NR4A2, PTGS2,S100A6,SDC1 (includes EG:20969),SERPINB5,SERPINE1,SERPINF2,SGK1,SLC20A1,SLIT3,SMOC2,SPHK1,
				SPP1 (includes EG:100359743),STAT3,TAGLN,TGFB3,THBS1,TLR2,ZFP36,ZNF365
TGFB3	Activated	3.402	4.02E-08	ACTA2,CDH6,CDKN1A,CYR61,FOS,FOSB,FOSL2,JUN,SERPINE1,TAGLN,TGFB3,THBS1
SMAD3	Activated	3.384	8.52E-12	ACTA2,APOA4,APOB,CDKN1A,CTGF,EGR1,FOS,FST,FSTL3,GADD45B,GZMA,ID1,JUN,JUNB,SERPINE1,
				SPP1 (includes EG:100359743),TAGLN,TF,TGFB3,THBS1,ZFP36
SMAD4	Activated	3.380	4.48E-07	APOA4,APOB,CDKN1A,CTGF,FOS,FST,FSTL3,GADD45B,ID1,IER3,NFKBIA,SERPINE1,SGK1,THBS1,ZFP36
SMAD7	Inhibited	-3.150	1.02E-06	ACTA2,ADAMTS2,ADH1C,CDK1,CDKN1A,CTGF,FST,FSTL3,NFKBIA,SERPINE1,TAGLN,TGFB3
