# Supplementary material for: Molecular Basis of Renal Adaptation in a Murine Model of Congenital Obstructive Nephropathy
Source: PLoS One. 2013 Sep 4;8(9):e72762. doi: 10.1371/journal.pone.0072762 (PMC3762787; doi:10.1371/journal.pone.0072762)
Supplement: Table S4 — Differential Gene Expression Between Mild and Severe Hydronephrotic mgb−/− Kidneys. (XLS) [file pone.0072762.s013.xls]

## Sheet: Table S4
Table S4. Differential Gene Expression Between Mild and Severe Hydronephrotic mgb-/- Kidneys
Gene Symbol	Urothelium	Evidence	Gene Name	Primary Accession	FC	FDR	AdjP
Cypd2d22			cytochrome P450, family 2, subfamily d, polypeptide 22 (Cyp2d22)	NM_019823	↑2.1 Mild	6.8	0.01491
Upk2	X	Kong et al., 2004	uroplakin 2	NM_009476	↑9.0 Severe	5.95	0.00294
Upk1b	X	Kong et al., 2004; GUDMAP	uroplakin 1B	NM_178924	↑9.0 Severe	5.95	0.00352
Upk3a	X	Kong et al., 2004; GUDMAP	uroplakin 3A	NM_023478	↑8.2 Severe	6.35	0.00635
Sprr1a	X	GUDMAP	small proline-rich protein 1A	NM_009264	↑8.1 Severe	5.95	0.00513
Upk1a	X	Kong et al., 2004	uroplakin 1A	NM_026815	↑7.3 Severe	5.95	0.00356
Lass3			LAG1 homolog, ceramide synthase 3	NM_001164201	↑7.1 Severe	6.35	0.00434
Krt15			keratin 15	NM_008469	↑6.7 Severe	3.71	0.00029
Fer1l4			fer-1-like 4 (C. elegans)	NM_001136556	↑6.7 Severe	7.43	0.00635
Gjb6	X	GUDMAP	gap junction protein, beta 6	NM_001010937	↑6.7 Severe	6.8	0.00434
Tmprss13			transmembrane protease, serine 13	NM_001013373	↑6.6 Severe	6.19	0.00413
Ivl			involucrin	NM_008412	↑6.6 Severe	6.8	0.00647
Krt19			keratin 19	NM_008471	↑6.3 Severe	9.73	0.02958
Tmem40			transmembrane protein 40	NM_001168256	↑6.0 Severe	5.95	0.00296
Grhl3	X	Yu et al., 2009	grainyhead-like 3 (Drosophila)	NM_001013756	↑5.9 Severe	5.95	0.00356
Slc39a4			solute carrier family 39 (zinc transporter), member 4	NM_028064	↑5.9 Severe	5.95	0.00413
Fam25c			family with sequence similarity 25, member C	NM_183278	↑5.7 Severe	3.71	0.00029
Foxa1	X	Varley et al., 2009; GUDMAP	forkhead box A1	NM_008259	↑5.7 Severe	8.24	0.01145
Serpinb5			serine (or cysteine) peptidase inhibitor, clade B, member 5	NM_009257	↑5.7 Severe	6.96	0.00614
Psca			prostate stem cell antigen	NM_028216	↑5.7 Severe	8.84	0.03414
Krt14	X	GUDMAP	keratin 14	NM_016958	↑5.6 Severe	6.8	0.00614
Fxyd3			FXYD domain-containing ion transport regulator 3	NM_008557	↑5.5 Severe	6.96	0.00706
Msln			mesothelin	NM_018857	↑5.3 Severe	7.03	0.00635
Gsdmc3			gasdermin C3	NM_183194	↑5.2 Severe	5.95	0.00339
Gsdmc4	X	GUDMAP	gasdermin C4	NM_028992	↑5.2 Severe	4.64	0.00513
Uchl1			ubiquitin carboxy-terminal hydrolase L1	NM_011670	↑5.0 Severe	5.95	0.00339
Pkp1			plakophilin 1	NM_019645	↑4.9 Severe	5.95	0.00203
Bcl2l14			BCL2-like 14 (apoptosis facilitator)	NM_025778	↑4.9 Severe	5.95	0.00224
Gsdmc			gasdermin C	NM_031378	↑4.7 Severe	5.95	0.00339
Trim29			tripartite motif-containing 29	NM_023655	↑4.7 Severe	5.95	0.0019
Plch2			phospholipase C, eta 2	NM_175556	↑4.6 Severe	6.8	0.00621
Capn13			calpain 13	NM_001033444	↑4.5 Severe	6.8	0.00844
Scube2			signal peptide, CUB domain, EGF-like 2	NM_020052	↑4.3 Severe	6.8	0.00356
				NAP061760-1	↑4.3 Severe	5.95	0.00513
Arhgap40			Rho GTPase activating protein 40	NM_001145015	↑4.1 Severe	3.71	0.00029
2310043J07Rik	X	GUDMAP	RIKEN cDNA 2310043J07 gene	NM_027158	↑3.9 Severe	7.31	0.01105
Syt8			synaptotagmin VIII	NM_018802	↑3.9 Severe	6.8	0.00383
Slc46a2			solute carrier family 46, member 2	NM_021053	↑3.6 Severe	4.64	0.00125
Krt18	X	Yu et al., 2009	keratin 18	NM_010664	↑3.6 Severe	9.15	0.04623
Aldh3b2			aldehyde dehydrogenase 3 family, member B2	NM_001177438	↑3.5 Severe	6.96	0.01103
Sfn			stratifin	NM_018754	↑3.4 Severe	6.19	0.00521
				chr11:97275905-97310538F	↑3.3 Severe	5.95	0.00203
Oit1			oncoprotein induced transcript 1	NM_146050	↑3.3 Severe	5.95	0.00635
Psapl1			prosaposin-like 1	NM_175249	↑3.1 Severe	9.33	0.0065
Grhl1			grainyhead-like 1 (Drosophila)	NM_145890	↑2.9 Severe	9.96	0.01125
Tspan6			tetraspanin 6	NM_019656	↑2.9 Severe	8.6	0.02422
Hsd17b2			hydroxysteroid (17-beta) dehydrogenase 2	NM_008290	↑2.8 Severe	6.8	0.01215
Bace2			beta-site APP-cleaving enzyme 2	NM_019517	↑2.8 Severe	6.8	0.00703
Fndc1			fibronectin type III domain containing 1	NM_001081416	↑2.8 Severe	6.19	0.06041
F630003A18Rik			RIKEN cDNA F630003A18 gene	NM_177010	↑2.7 Severe	9.55	0.01326
Nfe2l3			nuclear factor, erythroid derived 2, like 3	NM_010903	↑2.7 Severe	6.96	0.01389
2310002D06Rik			RIKEN cDNA 2310002D06 gene	AK009088	↑2.7 Severe	7.48	0.03414
Msx2			homeobox, msh-like 2	NM_013601	↑2.7 Severe	6.96	0.00413
LOC100503562			hypothetical protein LOC100503562	ENSMUST00000061000	↑2.7 Severe	9.73	0.0065
Cyp1a1			cytochrome P450, family 1, subfamily a, polypeptide 1	NM_009992	↑2.6 Severe	6.8	0.00356
Trex2			three prime repair exonuclease 2	NM_011907	↑2.6 Severe	6.35	0.00356
Fat2			FAT tumor suppressor homolog 2 (Drosophila)	NM_001029988	↑2.6 Severe	5.95	0.00339
Ahrr			aryl-hydrocarbon receptor repressor	NM_009644	↑2.5 Severe	5.95	0.12459
				ENSMUST00000162547	↑2.5 Severe	9.15	0.00972
Fgd3			FYVE, RhoGEF and PH domain containing 3	ENSMUST00000110087	↑2.5 Severe	6.8	0.04149
Snx31			sorting nexin 31	NM_025712	↑2.4 Severe	5.95	0.0019
Rhov			ras homolog gene family, member V	NM_145530	↑2.3 Severe	8.4	0.02817
Sdr42e1			short chain dehydrogenase/reductase family 42E, member 1	NM_028725	↑2.3 Severe	6.8	0.00352
Acer2			alkaline ceramidase 2	NM_139306	↑2.3 Severe	7.7	0.00647
				chr11:95561419-95574068R	↑2.3 Severe	5.95	0.00125
Hhip			Hedgehog-interacting protein	NM_020259	↑2.3 Severe	9.61	0.04526
Liph			lipase, member H	NM_153404	↑2.2 Severe	7.74	0.00798
C630004H02Rik			RIKEN cDNA C630004H02 gene	NM_175454	↑2.2 Severe	8.4	0.02855
Fbln1			fibulin 1	NM_010180	↑2.2 Severe	9.68	0.08098
Smoc2			SPARC related modular calcium binding 2	NM_022315	↑2.2 Severe	4.64	0.08018
				ENSMUST00000025794	↑2.2 Severe	5.95	0.00239
				chr6:131263850-131314850R	↑2.1 Severe	6.8	0.00653
				chr3:87757295-87774970F	↑2.1 Severe	6.35	0.03113
Tyro3			TYRO3 protein tyrosine kinase 3	NM_019392	↑2.1 Severe	7.58	0.00434
Efs			embryonal Fyn-associated substrate	NM_010112	↑2.1 Severe	9.96	0.01204
Cntnap2			contactin associated protein-like 2	NM_025771	↑2.1 Severe	6.8	0.00356
Calml3			calmodulin-like 3	NM_027416	↑2.1 Severe	7.61	0.4134
Ppfibp2			PTPRF interacting protein, binding protein 2 (liprin beta 2)	NM_008905	↑2.1 Severe	6.03	0.00224
Crabp2			cellular retinoic acid binding protein II	NM_007759	↑2.1 Severe	6.06	0.03004
Bmp2			bone morphogenetic protein 2	NM_007553	↑2.1 Severe	7.58	0.07432
Paqr6			progestin and adipoQ receptor family member VI	NM_198410	↑2.0 Severe	6.35	0.00939
